# Supplementary material for: A macroevolution-inspired approach to reveal novel antibiotic resistance mechanisms
Source: eLife. 2026 Jun 8;13:RP101940. doi: 10.7554/eLife.101940 (PMC13246000; doi:10.7554/eLife.101940)
Supplement: Supplementary file 2. [file elife-101940-supp2.csv]

Arr Subfamily	Species	Biosample	Protein ID	Locus tag	Species Taxonomic group within genus	Protein sequence in alignment
Arr1p1	Mycobacterium decipiens	SAMN06651657	WP_085324348.1	B8W66_RS07325	tuberculosis	-------------MASTPVPFEVHESGALLHGTKAALAVGDLLTPGRESNFEQGRIMNHVYVTRTLDAAVWAAELAQ---GDDP-GRIYIVESDGALEDDPNVTDKKLPGNPTRSYRTREPVKIVGEITDWAGHSPEQLQAMRNLLADLKRRGLAVIYD--
Arr1p1	Mycobacterium asiaticum	SAMEA3138999	WP_099051149.1	BN972_RS16585	angelicum	-------------MPTVPEPFVVHESGALLHGTKADLAVGDRLVPGYRSNYGGGRTANHVYVTATLDAAVWGAELAV---GDGR-CRVYIVEPEGPLEDDPNVTDKKFPGNPTRSYRTRQPVRIVGELTDWVGHSPEQLQAMRDGLADLERRGLAVIYD--
Arr3p1	Mycobacterium asiaticum	SAMEA3138999	WP_036366267.1	BN972_RS27305	angelicum	-------------------MTEALDGGPFFHGTKADLRIGDLLTAGYRSNYRPEIVMNHIYFTALRDGAGLAAELAP---GDSE-PRVYVVEPTGEFENDPNVTDKKFPGNPTRSYRSKEPLRIVGEVTDWTRLTPEALRMWRERLAVLHR---GEILN--
Arr3p1	Mycobacterium bourgelatii	SAMD00153222	WP_163716746.1	G6N68_RS21670	angelicum	-------------------MGGVLDEGPFFHGTKAELEVGGLLTPGFPSNYRPEIIMNHIYFTALIDGAGLAAELAP---GPGE-PRVYLVEPTGEFENDPNVTDKKFPGNPTRSYRSREPLRVVGEVENWTRLSAEALQAWRDRLAALRADERGEIIN--
Arr3p1	Mycobacterium intermedium	SAMN06064242	WP_069420928.1	BST27_RS21430	angelicum	-------------------MGGVLDEGPFFHGTKAELKVGDVLTPGFPSNYRPEITMNHIYFTALITGAGLAAELAP---GPGE-PRVYLVEPTGEFENDPNVTDKRFPGNPTRSYRSREPLRVIAEVDDWPRLSPAALQAWRDRLAALRADERGEIIN--
Arr1p2	Mycobacterium kubicae	SAMD00153187	WP_068033258.1	AWC13_RS14015	angelicum	-------------MAATPERFVPHESGAFFHGTKAALRVGEFLTPGYPSNYREGHISNHVYMTRVLDGAVLAAEMAL---GHGR-GHVYVVEPQGPVEDDPNVTDKKFPGNPTHSYRTRQPVKIVGEITDWVGHSAEYLQTFRDGLNELRRKGLNVLYD--
Arr1p1	Mycobacterium liflandii	SAMN02603618	WP_012395191.1	MULP_RS17890	marinum	-------------MPAAPKPFEVHESGALLHGTKAELSVGDLLVPGRRSNYGAERLSNHVYVTQTLDAAVWGAELAT---GEGR-GRIYVVEPVGALEDDPNVTDKKLPGNPTRSYRTREPVRIIGELTDWAGHSPAQLQAMRDRLAQLQRQGRAVIYD--
Arr1p1	Mycobacterium shinshuense	SAMD00056531	WP_012395191.1	SHTP_RS17405	marinum	-------------MPAAPKPFEVHESGALLHGTKAELSVGDLLVPGRRSNYGAERLSNHVYVTQTLDAAVWGAELAT---GEGR-GRIYVVEPVGALEDDPNVTDKKLPGNPTRSYRTREPVRIIGELTDWAGHSPAQLQAMRDRLAQLQRQGRAVIYD--
Arr1p1	Mycobacterium ulcerans	SAMEA5169402	WP_011740707.1	EQB88_RS14680	marinum	-------------MPAAPKPFEVHESGALLHGTKAELSVGDLLVPGRRSNYGAERLSNHVYVTQTLDAVVWGAELAT---GEGR-GRIYVVEPVGALEDDPNVTDKKLPGNPTRSYRTREPVRIIGELTDWAGHSPAQLQAMRDRLAQLQRQGRAVIYD--
Arr1p1	Mycobacterium marinum	SAMEA3139029	WP_020730414.1	MMARE11_RS17195	marinum	-------------MPAAPKPFEVHESGALLHGTKAELSVGDLLVPGRRSNYGAERLSNHVYVTQTLDAAVWGAELAT---GEGR-GRIYFAEPVGALEDDPNVTDKKLPGNPTRSYRTREPVRIIGELTDWAGHSPAQLQAMRDRLAQLQRQGRAVIYD--
Arr1p1	Mycobacterium shottsii	SAMD00153180	BBX59659.1	MSHO_50040	marinum	-------------MPAAPKPFEVHESGALLHGTKAELSVGDLLVPGRRSNYGAERLSNHVYVTQTLDAAVWGAELAT---GEGR-GRIYFAEPVGALEDDPNVTDKKLPGNPTRSYRTREPVRIIGELTDSAGHSPAQLQAMRDRLAQLQRQGRAVIYG--
Arr1p1	Mycobacterium basiliense	SAMEA104628733	VDM89600.1	MB901379_03178	marinum	-------------MARAPKPFEVHESGAFLHGTKADLSVGDALVPGRRSNYGVARVSNHVYLTQTLDAAVWGAELAI---GEGR-GRIYIVQPEGPLEDDPNVTDKRFPGNPTRSYRTRAPVRVVGELTDWVGHSAEQLHAMRDNLADLERRGLDVIDD--
Arr1p1	Mycobacterium colombiense	SAMN09476220	WP_112707915.1	DQP58_RS08095	avium	-------------MASAPIPFEVHESGALLHGTKADLAVGDLLMPGRESNFEQGRIMNHVYVTRTLDAAVWGAELAQ---GDGR-GRIYIVECDGELEDDPNVTDKKLPGNPTRSYRTREPVRIVGEITDWMGHSSEQIQAMRNNLADLQRQGLGVIYD--
Arr3p1	Mycobacterium ahvazicum	SAMEA103958175	WP_096289767.1	MAAFP003_RS21645	simiae	-------------------MDAVLDSGPFYHGTKAELRVGDLLTAGFRSNYRPEIIMNHVYFTALRDGAGLAAELAA---GDGT-PRVYLVEPTGEFENDPNVTDKKFPGNPTRSYRTREPLRVIAVVDDWTRLSPEALQAWHDRLAAIRADERGEIIN--
Arr3p1	Mycobacterium lentiflavum	SAMEA3305053	WP_090605695.1	BN1232_RS23060	simiae	-------------------MDATLDEGPFFHGTKAELMVGDLLRAGFRSNYRPEIIMNHVYFTALRDGAGLAAELAA---GDGM-PRVYLVEPTGAFEDDPNVTDKKFPGNPTRSYRTREPLRVIAEVDDWIRLSPEALQAWRDRLAALRADERGEIIN--
Arr1p1	Mycobacterium florentinum	SAMD00153192	WP_085221287.1	G6N55_RS26695	simiae	--------------MSAPKPFEVHESGAFLHGTKSDLAVGDLLVPGRLSNYGEGRLANHVYVTRTLDAAVWGAELSK---GTGR-GRIYIVEPEGTLEDDPNVTDKKFPGNPTRSYRTREPVRIVGEITDWVGHSSEQLQAMRDGLADLKRRGLAVIDD--
Arr1p1	Mycobacterium stomatepiae	SAMD00153208	WP_163793884.1	G6N54_RS27900	simiae	--------------MSAPKPFEVHESGVFLHGTKSDLAVGDLLVPGRRSNYAEGRLANHVYVTQTLDAAVWGAELAK---GEGQ-GRIYIVEPEGTLEDDPNVTDKKFPGNPTRSYRTRQPVRIVGELTDWVGHSSEQLQAMRDGLVDLERRGLAVIDD--
Arr1p1	Mycobacterium genavense	SAMN02585006	WP_025737963.1	T428_RS0120540	simiae	-------------MTSGPKPFEVHESGALLHGTKADLAPGDLLVPGRRSNYGGARLANHVYVTRTLDAAVWGAELAK---GEGR-GRIYIVEPEGALEDDPNVTDKKFPGNPTRSCRTREPVRIVGEITDWVGHSAEQLRAMRDGLADLKRRGLAVIDD--
Arr1p1	Mycobacterium triplex	SAMEA3139001	WP_036470226.1	BN973_RS19430	simiae	-------------MTSGPKPFEVHESGAFLHGTKVDLAAGDFLVPGHRSNYGSGRLANHVYVTRTLDAAVWGAELAK---GEGR-GRIYIVEPEGELEDDPNVTDKKFPGNPTRSYRTRQPVKIVGEITDWVGHSPDQLQAMRDGLADLERRGLAVIYD--
Arr1p1	Mycobacterium montefiorense	SAMD00114206	WP_108925689.1	DB708_RS22450	simiae	-------------MTSTPKPFEVHESGALLHGTKADLAVGDLLVVGRRSNFGGGRLANHVYVTRTLDAAVWGAELAK---GEGK-RRIYIVEPQGTLEDDPNVTDKKFPGNPTRSYRTTEPVKIIGEITDWVGHSSEQLQAMRDSLADLERRGLAVIYD--
Arr1p1	Mycobacterium sherrisii	SAMN04216950	WP_069402572.1	AWC25_RS18240	simiae	-------------MTGAPKPFEIHESGALLHGTKADLAIGALLVPGRRSNYAAGRIANHVYVTRTLDAAVWGAELAS---GSGR-GRIYIVVPEGALEDDPNVTDKKFPGNPTRSYRTREPVRVVGEITDWVGHPVEQVDAMRARLADLQRRGLAVIDD--
Arr1p2	Mycobacterium simiae	SAMD00153175	BBX43478.1	MSIM_49290	simiae	-------------MADTPERFIAHESGAYFHGTKADLRVGDFLMPGYPSNYRPGHVANHVYMTKVLDGAVLAAEMAV---GTGR-CRVYIVEPQDHVEDDPNVTDKKFPGNPTHSYRSRNPVKVVGEVTDWVGHSPEYLEKFRAGLEELRRQGNAVLYD--
Arr1p1	Mycobacterium tilburgii	SAMEA5775539	WP_144209315.1	FQ389_RS15630	simiae	-------------MARTPKPFEVHESGVLLHGTKANLAVGELMVPGRRSNFGAGRIANHVYVTRTLDAAVWGAELAD---GPGR-GRIYIVEPTGALEDDPNVTGKKFPGNPARSYRTRKPVRIVGEITDWVGHSPEQLQAMRCSLADLVRHGLAVIDD--
Arr1p1	Mycobacterium shigaense	SAMD00081394	BAX94036.1	MSG_03910	simiae	-------------MTSTPKPFEAHESGALLHGTKADLSAGDFLVPGRPSNYGGGRRANHVYVTFTLDAAVWGAELAV---GEGR-GRIYIVEADGVLEDDPNVTDKKFPGNPTRSYRTREPVKVVGELTDWAGHPPEQLQTKRDRLADLERRGLAVIDG--
Arr1p1	Mycobacterium conspicuum	SAMD00153191	WP_085232131.1	G6N66_RS12385	conspicuum	-------------MPARPKPFELHESGALLHGTKADLAVGDLLVPGHQANYGTGRIANHVYVTRTLDAAVWGAELAA---GDGP-GRIYIVEPLGALEDDPNVTDKKFPGNPTHSFRTREPVKIVGELTDWAGHSPEQLRAMRAGLADLERQGKAVIYD--
Arr1p1	Mycobacterium xenopi	SAMD00197529	WP_085195613.1	MYXE_RS01470	branderi	--------------MSPPKPFEVHPSGAFLHGTKAELAVGDLLVAGRRSNYGKGRLSHHVYVTRTLDAAVWAAELAI---GEGP-GRIYIVAPEGALEDDPNVTDKKFPGNPTHSYRTRKPVRIVGELTDWEGHSPEQVQARRDLLADLEWRGLAVIDD--
Arr3p1	Mycolicibacillus trivialis	SAMN04216956	WP_085109655.1	AWC30_RS08045	trivialis	-------------------MEPVLDDGPFYHGTKADLAVGELLSAGFRSNYRPEITMNHIYFTALRDGAGLAAELAA---GPGA-PRVYLVEPTGAFENDPNVTDKKFPGNPTRSYRSKEPLRVIAEVDDWPRLSPTALQEWRDRLAALRADERDEIIN--
Arr1p1	Mycolicibacillus koreensis	SAMN05729963	WP_069390687.1	BR336_RS01065	trivialis	-------------MAEAPKPFVAHESGALLHGTKADLRVGELLVAGHRSNFEEGRISNHVYVTRTLDAATWAAEMAL---GAGR-GRIYIVEPQGILEDDPNVTDAKYPGNPTLSYRTRQPVEVIGEITDWVGHSVDQLDGMRAVLAELRRRGEAVIDD--
Arr1p1	Mycolicibacillus koreensis	SAMN06651658	WP_085304702.1	B8W67_RS14610	trivialis	-------------MAKAPKPFVAHESGALLHGTKADLRVGELLVAGHRSNFEEGRISNHVYVTRTLDAATWAAEMAL---GAGR-GRIYIVEPQGILEDDPNVTDAKYPGNPTLSYRTRQPVEVIGEITDWVGHSVDQLDGMRAVLAELRRRGEAVIDD--
Arr3p1	Mycolicibacter terrae	SAMD00153172	WP_085262444.1	G6N23_RS14935	terrae	-------------------MDPVLDEGPFFHGTKAELQAGELLTAGFRSNYRPEIVMNHIYFTALRDGAGLAAELAA---GDGT-PRVYLVEPTGAFENDPNVTDKKFPGNPTRSYRSTEPLRVIAEVDDWTRLSPEALQQWRDRLAALRAEERDEIIN--
Arr3p1	Mycolicibacter kumamotonensis	SAMN03793173	WP_019738017.1	ACT18_RS08060	terrae	-------------------MDPVLDEGPFFHGTKAELRAGELLTAGFRSNYRPEIVMNHIYFTAVRDGAGLAAELAA---GDGT-PRVYLVEPTGAFENDPNVTDKKFPGNPTRSYRSTEPLRVIKEVDDWTRLSPEALQEWRDRLAALRAQERDEIIN--
Arr3p1	Mycolicibacter algericus	SAMN06064225	WP_083039342.1	BST10_RS17290	terrae	-------------------MNDVLDEGPFFHGTKAELTVGELLTAGFRSNYRPETIMNHIYFTALRDGAGLAAELAA---GAGT-PRVYLVEPTGAFENDPNVTDKKFPGNPTRSYRSRDPLRIVEEVDDWTRLSPEAFQEWHDRLASLRADGRDEIIN--
Arr3p1	Mycobacterium novum	SAMD00153168	BBX11690.1	MNVM_07710	terrae	-------------------MGATLDEGPFFHGTKAELRAGDLLTAGRRSNYRPEIIMNHIYFTAVRDGAGLAAELAA---GDGT-PRVYQVEPTGEFENDPNVTDKKFPGNPTRSYRSSEPLRVIAEVDDWTRLSPNALQEWHDRLAALRADGLDEIIN--
Arr3p1	Mycolicibacter sinensis	SAMN02603865	WP_013828006.1	JDM601_RS05380	terrae	-------------------MGATLDEGPFFHGTKAELRAGDLLTAGRRSNYRPEIIMNHIYFTAVRDGAGLAAELAA---GDGT-PRVYQVEPTGEFENDPNVTDKKFPGNPTRSYRSSEPLRVIAEVDDWTRLSPNALQEWHDRLAALRADGLDEIIN--
Arr3p1	Mycolicibacter senuensis	SAMN04216949	WP_085088670.1	AWC24_RS20220	terrae	-------------------MSDVLDEGPFFHGTKADLRFDDLLTAGFASNYRPTIIMNHIYFTALLDGAGLAAELAA---GNGT-PRVFRVEPTGEFENDPNVTDKKFPGNPTRSYRSRHPLRIVEEIDDWPRLTPDALQEWRVRLAALRAAGLDEIIN--
Arr3p1	Mycolicibacter hiberniae	SAMD00153186	WP_085137005.1	G6N14_RS03090	terrae	-------------------MDAIDDEGPFFHGTKAGLAVGDLLLAGFRSNYRPEIVMNHIYFTALLDGAGLAAELAA---GDGE-PRVYRVEPTGAFENDPNVTDKKFPGNPTRSYRSSAPLRVAEEIVDWPRLTPEALREWRDRLAALRADGLDEIIN--
Arr3p1	Mycolicibacter engbaekii	SAMN04216923	WP_085126286.1	AWC02_RS00610	terrae	-------------------MDMIDDEGPFFHGTKAELAVGDLLTAGFRSNYRSEIVMNHIYFTALLSGAGLAAELAA---GDGE-PRVYRVEPTGEFENDPNVTDKKFPGNPTRSYRSSEPLRVVEEVLDWPRLTREALQEWRDRLAALRADGLDEIIN--
Arr3p1	Mycolicibacter arupensis	SAMN06064230	WP_046190152.1	BST15_RS09315	terrae	-------------------MDAIDEAGPFFHGTKAPLAVGDLLTAGFRSNYRPEIVMNHIYFTALLSGAGLAAELAA---GDGQ-PRVYRVEPTGDFENDPNVTDKKFPGNPTRSYRSSEALRVVEEILDWPRLTPEALQEWRDRLAALRADGLDEIIN--
Arr3p1	Mycolicibacter minnesotensis	SAMD00153210	WP_083026999.1	G6N09_RS13500	terrae	-------------------MDAIEEAGPFFHGTKAQLVAGDLLSAGFRSNYRPEIVMNHIYFTAMLSGAGLAAELAA---GDGE-PRVYRVEPTGDFENDPNVTDKKFPGNPTRSYRSSAPLRVVDEIIEWPRLTPEALQEWRDRLAALRADGLDEIIN--
Arr3p1	Mycolicibacter icosiumassiliensis	SAMEA3913389	WP_067975662.1	BN4346_RS41915	terrae	---------------------MEVDEGPFFHGTKAALVVGDLLTAGFRSNYRPEIVMNHIYFTALRDGAGLAAELAA---GDGT-PRVYRVEPTGEFENDPNVTDKKFPGNPTRSYRSSAPLRVAEEIIDWPRLTPEALQEWRDRLAALRADGLDEIIN--
Arr3p1	Mycolicibacter virginiensis	SAMN08580349	WP_046283853.1	C5U48_RS02075	terrae	-------------------MDAIDDEGPFFHGTKAALAVGDLLLAGFRSNYRPEIVMNHIYFTALRDGAGLAAELAA---GDGT-PRVYRIEPTGAYENDPNVTDKKFPGNPTRSYRSSEPLRVVEEIHDWPRLTPEALQEWHDRLAALRAEGLDEIIN--
Arr3p1	Mycolicibacter nonchromogenicus	SAMN04216939	WP_076047259.1	AWC18_RS16570	terrae	-------------------MTVIDDEGPFFHGTKAELAVGDLLTAGFRSNYRPEIVMNHIYFTALVSGAGLAAELAA---GDGE-PRVYRVEPTGEFENDPNVTDKKFPGNPTRSYRSSAPLRVVEEIIDWPRLPPEVLQEWRDRLAALRADGLDEIIN--
Arr3p1	Mycolicibacter heraklionensis	SAMN03734870	WP_047317225.1	ABW16_RS00795	terrae	-------------------MDVIDDEGPFFHGTKAQLVVGELLSAGFRSNYRPEIVMNHIYFTALVNGAGLAAELAA---GDGE-PRVYRVEPTGEFENDPNVTDKKFPGNPTRSYRSSAPLVVVEEILDWPRLTPEALQEWRDRLAALRADGLDEIIN--
Arr1p1	Mycolicibacter longobardus	SAMN04216937	WP_085266675.1	AWC16_RS21120	terrae	-------------MASTPKPFETHESGALLHGTKADLSIGDLLVPGRPSNYEAGRISNHVYVTRTLDAATWGAEMAP---GEGR-GRIYIVEPEGVIEDDPNVTDKKLPGNPTCSYRTRQPVRVVGEITDWVGHSPEQLQTMRDTLADLRRRGLAVIYD--
Arr3p2	Mycolicibacterium sp. Iotrochota	SAMN12158155	WP_143816006.1	FK535_RS02225	chubuense	-------------------MSQRLDDGPFFHGTIADLTVGDLLTAGRRSNYRPEIVMNHIYFTSRVDGAGLAAEIAAVLEGGAAAPRVYEVEPTGEFEDDPNVTDKKFPGNPTRSYRSADPLRVVGEVTEWTRLTPHELQEWRDRLAGLLSDESAEIIN--
Arr3p2	Mycobacterium kyogaense	SAMN09281965	WP_111510515.1	DMB80_RS14640	chubuense	-------------------MSRSAEPGPFFHGTIADLTVGDLLTAGRPSNYRPEIVMNHIYFTSRVNGAGLAAEIAAELGGGAAAPRVYEVEPTGEFEDDPNVTDKKFPGNPTRSYRSSAPLRVVAEVTEWERLTPDQLQMWRERLSVLLSDDGGEIIN--
Arr3p2	Mycobacterium obuense	SAMN03451582	WP_046361480.1	WN67_RS04100	chubuense	-------------------MSRSAEPGPFFHGTIADLTVGDLLTAGRPSNYRPEIVMNHIYFTSRVNGAGLAAEIAAELGGGAAAPRVYEVEPTGEFEDDPNVTDKKFSGNPTRSYRSTAPLRVVAEVTEWERLTPDQLQMWRERLSVLLSDDGAEIIN--
Arr3p2	Mycolicibacterium chlorophenolicum	SAMN03327461	WP_048472458.1	MCHLDSM_RS24970	chubuense	-------------------MLQELEKGPFFHGTIADVSVGEFLTAGRRSNYRPEIVMNHIYFTARVDGAGLAAEIAAELAGGAAPPRVYEVEPTGEYENDPNVTDKKFPGNPTRSYRSTAPVRVVREISEWTRLTPEELQTWRERLSVLLSDDGGEIIN--
Arr3p2	Mycolicibacterium chubuense	SAMN03375743	WP_048420357.1	BST22_RS01830	chubuense	-------------------MSAPLDDGPFFHGTIADLSVGEFLTAGRPSNYRPEIVMNHIYFTSRVEGAGLAAEIAAELAAGAAQPRVYEVEPIGEFENDPNVTDKKFPGNPTRSYRSTAPLRIVGEITEWTRLTPEQLQTWRERLSVLLSDERAEILN--
Arr3p2	Mycolicibacterium rufum	SAMN02777056	KGI71258.1	EU78_27335	chubuense	-------------------MSRPSDQGPFFHGTIADLRVGDHLTPGRPSNYRPAIVMNHIYFTSRVDGAGLAAEIAAELADGAPRPRVYEVEPTGEFEDDPNVTDKKFPGNPTRSYRSTAPLRVVGEITEWTRLTPEELQVWRERLTVLVSDEGGEIIN--
Arr1p1	Mycolicibacterium austroafricanum	SAMN08578609	WP_105387915.1	C6A88_RS18295	aurum	-------------MPQTPKPFEVHESGAFLHGTKADLSVGDVLLPGRRSNYDEGRVMNHVYVTQTLDAAVWGAEMAA---GDGR-CRIFIVEPQGALEDDPNVTDKRLPGNPTRSFRTREPVRIVGEITDWTGHSEEQLQAMRDSLAELRRLGLDVIYD--
Arr1p1	Mycolicibacterium gilvum	SAMN00713568	WP_011891490.1	MSPYR1_RS01320	aurum	-------------MVQRPKPFEVHASGAYLHGTKAQLAVGDYLMPGYRSNYDDRRVMNHVYITQTLDAAVWGAELAA---GEGR-GRIYIVEPQGPFEDDPNVTDKKLPGNPTRSFRTREPVLVVGEITDWEGHSDEQLQTMRDNLAELRRRGLDVIYD--
Arr1p1	Mycolicibacterium parafortuitum	SAMD00153162	WP_163765705.1	NTM_RS05585	aurum	-------------MPQRPKPFEVHESGAYLHGTKADLSVGDHLVPGHRSNYDDGRVMNHVYVTQTLDAAAWGAELAT---GDGP-GRIYVVEPQGPLEDDPNVTDKKLPGNPTRSFRTREPVKIVGEITDWVGHSDEQLQAMRDSLAELRRKGLDVIYD--
Arr1p1	Mycolicibacterium parafortuitum	SAMN06064253	WP_083143532.1	BST38_RS12135	aurum	-------------MPQRPKPFEVHESGAYLHGTKADLKVGDLLVPGHRSNYDDGRAMNHVYVTQTLDAAVWGAELAA---GDGP-CRIYVVEPQGPLEDDPNVTDKKFPGNPTRSFRTREPVKIVGEITDWVGHSDEQLQAMRDGLAELRRKGLDVIYD--
Arr1p1	Mycolicibacterium iranicum	SAMN04216933	WP_085175840.1	AWC12_RS17440	aurum	-------------MPQSPKPFEPHESGAYLHGTKADLAVGDLLVPGRPMNHDPGRQANHVYVTQTLDAAVWGAELAV---GEGR-GRIYVVEPTGEVEDDPNVTDKKFPGNPTRSYRTTEPVRIVGEVTDWVGHAPEQLQAMQDGLADLARRGLDVVYD--
Arr1p1	Mycolicibacterium iranicum	SAMN02471859	WP_024444452.1	N420_RS0101950	aurum	-------------MPQSPKPFEPHESGAYLHGTKADLAVGDLLVPGRPMNHDPGRQANHVYVTQTLDAAVWGAELAV---GEGR-GRIYVVEPTGEVEDDPNVTDKKFPGNPTRSYRTTEPVRIVGEITDWVGHAPEQLQAMQDGLADLARRGLDVVYD--
Arr1p1	Mycolicibacterium aurum	SAMEA4364210	WP_048634873.1	EL337_RS00810	aurum	-------------MPQPPKPFEVHESGAFLHGTRADLSVGDLLMPGRPSNYEEGRIMNHVYVTQTLDAAVWGAELAA---GDGR-CRIFMVEPQGPVEDDPNVTDKKLPGNPTRSYRTREPVRIVGEITDWVGHTDDQLEAMRAGLADLRRRGRDVIYD--
Arr1p1	Mycolicibacterium vaccae	SAMN03702434	WP_003930801.1	MYVA_RS00780	aurum	-------------MPQTPKPFEVHESGAFLHGTRADLSVGDLLSPGQRSNYDRERVMNHVYVTQTLDAAVWGAELAA---GDGR-CRIFVVEPQGALEDDPNVTDKKLPGNPTRSFRTREPVLIVGEITDWTGHSDEQIQAMRDRLAELRDRGLDVIED--
Arr1p1	Mycolicibacterium vanbaalenii	SAMN02598347	ABM11017.1	Mvan_0166	aurum	-----------MVVPQTPKPFEVHESGAFLHGTKADLSVGDVLLPGRRSNYDEGRVMNHVYVTQTLDAAVWGAEMAA---GDGR-CRIFIVEPQGALEDDPNVTDKRLPGNPTRSFRTREPVRIVGEITDWTGHSDEQLQAMRDSLAELRRRGLDVIYD--
Arr1p1	Mycolicibacterium austroafricanum	SAMEA3138973	WP_036368587.1	BN976_RS05445	aurum	-------------MPQTPKPFEMHESGAFLHGSRADLSVGDVLLPGRRSNYDEGRVMNHVYVTQTLDAAVWGAELAA---GDGR-CRIFIVEPQGALEDDPNVTDKKLPGNPTRSFRTREPVRIVGEITDWTGHSDEQLQAMRDSLAELRRRGLDVIYD--
Arr1p2	Mycolicibacterium duvalii	SAMD00153169	BBX19498.1	MDUV_43580	duvalii	-------------MTDASEFFVVHESGAYLHGTRADLEIGGLLVPGRPSNFEEGRISNHVYMTRVLAGAVLAAQLAA---GPGR-ERVYVVEPQGSVEDDPNVTDKKFPGNPTHSYRSREPVRIVGEITDWVGHSPEYLQAFRDRLEELRRNGLAVIYD--
Arr1p1	Mycolicibacterium hippocampi	SAMD00153224	WP_163887381.1	G6N53_RS04260	hippocampi	-------------MSQRPKPFEVYDEGVYLHGTKADLSVGDLLVPGRLSNYDKDRVMNHVYVTQTLDAAVWGAEMAA---GDGR-CRIFVVEPQGHVEDDPNVTDKKLPGNPTRSYRTKEPVRIVGEITDWVGHSAEQLDTMRAGLADLRRRGLDVIYD--
Arr1p1	Mycolicibacterium gadium	SAMD00153182	WP_163689613.1	G6N36_RS26125	tusciae	-------------MPNSPKPFELHESGAFLHGTKADLAVGDLLVPGHRMNYDAGRSANHVYVTQTLDAATWGAEMAV---GEGR-GRIYLVEPTGPVEDDPNVTDKRLPGNPTRSYRTREPVRIVGEITDWVGHSPEQIQAMRDTLADLAQRGLDVIYD--
Arr1p1	Mycolicibacterium tusciae	SAMN06064262	WP_083126771.1	BST47_RS17405	tusciae	-------------MTNSPKPFEPHESGAFLHGTKADLAAGDLLVPGRRMNYDAGRSANHVYVTQTLDAATWGAELAV---GEGR-GRIYLVEPTGPVEDDPNVTDKRLPGNPTRSYRTREPVRIVGEITDWVGHSPEQIQAMRDTLADLARRGLDVIYD--
Arr1p1	Mycolicibacterium tusciae	SAMN02256521	WP_006242939.1	MYCTUDRAFT_RS0204240	tusciae	-------------MPENPKPFEPHKSGAFLHGTKADLAVGDLLVPGHRMNYDSGRNANHVYVTQTLDAATWGAEMAV---GEGR-GRIYLVEPTGAVEDDPNVTDKRLPGNPTRSYRTREPVRIIGEITDWVGHSTEQIQAMRDTLADLARRGLDVIYD--
Arr1p1	Mycobacterium gallinarum	SAMD00153170	WP_163730373.1	G6N42_RS15480	tusciae	-------------MTNSPKPFEPHESGAFLHGTKADLAVGDLLVPGYRMNYDAGRSANHVYVTRTLDAATWGAELAV---GEGR-GRIYLVEPTGPVEDDPNVTDKRLPGNPTHSYRTREPVRIVGEIADWVGHSPEQIQAMRDALADLARRGLDVIYD--
Arr1p1	Mycobacterium neglectum	SAMN07606483	WP_099038042.1	CSQ99_RS05535	tusciae	-------------MPESPKPFEPHESGAFLHGTKADLAVGDVLVPGHRMNYDSGRNANHVYVTQTLDAATWGAEMAV---GEGR-GRIYLVEPTGAVEDDPNVTDKRHPGNPTRSYRTREPVRIIGEITDWVGHSPEQIQAMRDTLADLARRGLDVIYD--
Arr1p1	Mycolicibacterium komanii	SAMEA3432687	WP_090276571.1	BN1838_RS08940	flavescens	-------------MSNPPKPFEVHESGAYLHGTKADLAVGDLLVPGRPSNFEDGRISNHVYITQTLDAATWGAELAA---GEGR-GRIYIVEPLGEVEDDPNVTDKKLPGNPTRSYRTREPVRIVGEITDWVGHTPEQIQAMLDGLEDLRRRALAVIYD--
Arr3p1	Mycolicibacterium komanii	SAMEA3432687	WP_090280821.1	BN1838_RS23475	flavescens	-------------------MNAALEKGPFYHGTKADLRPGDLLTAGFPSNYRPEILMNHIYFTALRDGAGLAAELAA---GDGT-PRVYLVEPTGEFEDDPNVTDKKFPGNPTRSYRSREPLRVIEEVHDWTRLTPEELQAWRERLAKIPADDRGEIIN--
Arr1p1	Mycobacterium malmesburyense	SAMEA3432686	WP_090339751.1	BN1837_RS04135	flavescens	--------------MNPPKPFEVHESGAYLHGTKVDLAVGDLLVPGRPSNFEEGRISNHIYMTQTLDAAVWGAEMAA---GGGR-GRIYIVEPLGDVEDDPNVTDKKLPGNPTRSYRSREPVKIVGEITDWVGHSPEQIKAMLDGLEDLRRRGLAVIYD--
Arr3p1	Mycobacterium malmesburyense	SAMEA3432686	WP_090344752.1	BN1837_RS20320	flavescens	-------------------MNAWLEKGPFYHGTKAELSPGDTLTAGFASNYRPEITTNHIYFTALRDGAGLAAELAA---GDGA-PRVYLVEPTGEFEDDPNVTDKKFPGNPTRSYRSREPLRVIAEVDDWTRLTSEELQAWRDRLAKLRENERGEIIN--
Arr1p1	Mycolicibacterium acapulense	SAMN04349495	WP_064418078.1	AU189_RS19965	flavescens	-------------MSNPPKPFEVHESGAYLHGTKADLAVGDLLVPGRPSNFEDGRISNHVYITQTLDAATWGAEMAQ---GEGR-GRIYVVEPLGAVEDDPNVTDKKLPGNPTRSYRTREPVRIVGEITDWVGHPPEQLQAMLDGLEDLRRRGLAVIYD--
Arr3p2	Mycolicibacterium acapulense	SAMN04349495	WP_064424865.1	AU189_RS02170	flavescens	-------------------MSESIDKGPFFHGTIADLSVGELLTAGHRSNYRPEIVMNHVYFTALVDGAGLAAEIAAELAEGQALPRVYQVEPTGEFEDDPNATDKKFQGNPMRSYRSTAPLRIVGEVSEWRRLTPEQLQTWRERLSALISSEHAEIIN--
Arr1p1	Mycobacterium lehmannii	SAMN07269029	WP_064427165.1	CEX87_RS25335	flavescens	-------------MSNPPKPFEVHESGAYLHGTKADLAVGDLLVPGRPSNFEDGRISNHVYITQTLDAATWGAEMAQ---GEGR-GRIYVVEPLGAVEDDPNVTDKKLPGNPTRSYRTREPVRIVGEITDWIGHSPEQLQAMLDGLEDLRRRGLAVIYD--
Arr3p2	Mycobacterium lehmannii	SAMN07269029	WP_064395136.1	CEX87_RS24850	flavescens	-------------------MSESFDDGPFFHGTTADLSVGDLLTAGHRSNYRPEIVMNHIYFTALADGAGLAAEIAAELADGEGLPRVYQVEPTGEFEDDPNVTDKKFQGNPMRSYRSTAPLRIVGEITEWRRLTPEQLQTWRERLSALISSQHAEIIN--
Arr1p1	Mycolicibacterium flavescens	SAMN05729960	WP_069416299.1	BHQ18_RS24720	flavescens	-------------MPNPPKPFEVHESGAYLHGTKADLKVGDYLVPGRPSNFDKTRTMNHVYFTQTLDAAVWGAELAP---GDGP-GRIYIVEPEGPIEDDPNVTDKKLPGNPTRSYRSRHPVRIVGELTDWVGHPPEQIQAMLDGLADLQRRGEAVIYD--
Arr3p2	Mycolicibacterium flavescens	SAMN05729960	WP_069414212.1	BHQ18_RS13930	flavescens	-------------------MSQSLDEGPFFHGTTAQLGAGQFLTAGHRSNYRPEIVMNHVYFTALVDGAGLAAEIAAELAGKGAVPRVYEVEPTGEFEDDPNVTDKKFPGNPMRSYRSSAPLRVVGEITEWTRLTPDQLQEWRERLSALLSDEHAEIIN--
Arr1p1	Mycobacterium neumannii	SAMN07269033	WP_094294414.1	CEX88_RS17300	flavescens	-------------MSKPPKPFEVHESGAYLHGTKADLAVGDLLVPGRPSNFEEERISNHVYITQTLDAATWGAEMAA---GEGR-GRIYIVEPLGAVEDDPNVTDKKLPGNPTRSYRTREPVRIVGEITDWVGHPPEQLQAMLDGLEDLRRRGLAVIYD--
Arr3p2	Mycobacterium neumannii	SAMN07269033	WP_094294809.1	CEX88_RS20095	flavescens	-------------------MSESFDKGPFFHGTIADLSVGDLLSAGYRSNYRPEIVMNHIYFTALVDGAGLAAEIAAELAEGQALPRVYQVEPTGEFEDDPNVTDKKFQGNPMRSYRSTAPLRIVGEVSEWRRLTPEQLRTWRERLSALVSSEHAEIIN--
Arr1p1	Mycolicibacterium novocastrense	SAMD00041175	WP_067388223.1	RMCN_RS07935	flavescens	-------------MSNPPKPFEVHDSGAYLHGTKADLAVGDLLVPGRPSNFEDGRISNHVYVTQTLDAATWGAELAP---GEGR-GRIYLVEPLGAVEDDPNVTDKKFPGNPTRSYRTREPVRIVGEIIDWVGHPPEQIQAMLDGLEDLRRRGLAVIYD--
Arr3p2	Mycolicibacterium novocastrense	SAMD00041175	WP_064414576.1	RMCN_RS10350	flavescens	-------------------MSKQIDDGPFFHGTIAKLSVGEFLTAGHRSNYRPEIVMNHIYFTALVEGAGLAAEIAAELAEGQALPRVYEVEPTGEFENDPNVTDKKFPGNPTRSYRSTAPLRIVGEITEWTRLTPEQLQTWRHRLSALLSNDDAEILN--
Arr1p1	Mycolicibacterium celeriflavum	SAMD00153212	WP_083003196.1	G6N18_RS12470	flavescens	-------------MPSTPKPFEVHESGAFLHGTKADLSVSDLLVPRRPSNFEEGRISNHVYVTQTLDAAVWGAELAA---GEGR-GRIYIVEPQGPVEDDPNVTDKKLPGNPTRSYRTREPVRIVGEITNWVGHSPEQLQAMRDTLADLQRRGLAVIYD--
Arr1p1	Mycolicibacterium rutilum	SAMN04489835	WP_083405648.1	BLW81_RS01455	rutilum	-------------MPNPPKPFEVHESGAYLHGTKADLKVGDYLMPGRPSNFEEGRTMNHVYFTQTLDAAVWGAELAP---GDGP-GRIYIVEPEGPVEDDPNVTDKKLPGNPTRSYRTRQPVRIVGELTDWVGHPPEQLQAMLDGLAELQRRGEAVIYD--
Arr1p1	Mycolicibacterium elephantis	SAMN03580702	KKW64342.1	AAV95_12365	holsaticum	-------------MSSPPKPFEVHESGAYLHGTKADLSVGDLLVPGRFSNYAEGRVMNHVYVTQTLDAAVWGAELAK---GDGR-GRIYIVEPLGALEDDPNVTDKKLPGNPTRSYRTREPVRIIGEITEWTGHTDEQIQAMRDVLADLRRRGLDVIYD--
Arr1p1	Mycolicibacterium pulveris	SAMD00153163	BBY81149.1	MPUL_23070	holsaticum	-------------MSSPPTPFEVHESGAYLHGTNADLSVGDLLVPGRFSNYEEGRVMNHVYVTQTLDAAVWGAELAK---GDGR-GRVYIVEPLGALEDDPNVTDKKLPGNPTRSYRTREPVRVVGEITDWTGHTDEQIQAMREGLEDLKRRGLDVIYD--
Arr1p1	Mycolicibacterium holsaticum	SAMN05729959	WP_069405200.1	BHQ17_RS10780	holsaticum	-------------MSTPPKPFEVHESGAYLHGTKADLSVGDLLIPGRFSNYEDGRVMNHVYVTQTLDAAVWGAEMAR---GDGP-GRIYLVEPLGPVEDDPNVTDKKMPGNPTRSYRTREPVRIIGEVTDWTGHSDEQLQAMRNGLADLKRRGLDVIYD--
Arr1p1	Mycolicibacterium hassiacum	SAMEA4888736	WP_005631226.1	MHAS_RS21625	hassiacum	-------------MPNPPKPFEMHESGAYLHGTKADLKVGDYLVPGRPSNFEDGRIMNHVYVTQTLDAAVWAAELAR---DDGP-GRIYIVEPQGPLEDDPNVTDKKLPGNPTRSYRTREPVRIVGELTDWVGHRPEQLQAMRDRLAELRRRGEAVIYD--
Arr1p1	Mycolicibacterium thermoresistibile	SAMEA4412656	partial	CKW28_RS03405	thermoresistibile	----------------------------------------------------------------TLDGAVSAAELAR---GDGP-GRVYIVEPTGTLEDDPNVTDKKFPGNPTHSYRTREPVRVVGEVTDWVGHTPEQLQAMIDGLEELRRSGKAVIYD--
Arr1p1	Mycolicibacterium agri	SAMD00153167	WP_097938412.1	CQY20_RS04195	agri	-------------MPNPPKPFEVHESGAYLHGTKADLKVGDRLVPGRPSNFEEGRIMNHVYVTQTLDAAVWGAELAS---GDGP-GRIYIVEPEGPLEDDPNVTDKKLPGNPTRSYRTREPVRIVGELTDWVGHTPEQLQAMRDNLAELQRRGEAVIYD--
Arr1p1	Mycolicibacterium moriokaense	SAMN09703632	WP_114734868.1	DVS77_RS07185	agri	--------------MNAPKPFEVHESGALLHGTKADLAVGDFLVPGRPMNYDNNRIGNHVYVTYTLDAAVWGAELAA---GDAP-GRIYIVHAQGPLEDDPNVTDKKFPGNPTRSYRTREPVEIVGELTDWIGHTPEQLQTMRDALADLARRGLDVVYD--
Arr1p1	Mycolicibacterium monacense	SAMD00153199	WP_011559714.1	G6N49_RS11715	doricum	----------------MTKPFEIHESGAYLHGTKADLEVGDRLVPGRPSNFEDGRVSNHVYVTQTLDAAVWGAELAA---GEGR-GRIYIVEPEGALEDDPNVTDKKFPGNPTRSYRTREPVRVVGELTDWVGHAPEQLQAMQDTLADLRRKGLAVIYD--
Arr3p2	Mycolicibacterium doricum	SAMD00153178	WP_085192134.1	G6N07_RS02110	doricum	-------------------MSKSLDEGPFFHGTIADLGVGDFLIAGRPSNYHPEIVMNHIYFTALVDGAGLAAEIAAELAGGGAVPRVYQVEPTGAFENDPNVTDKKFPGNPTRSYRSNAPLRIVGEITEWTRLSPEQLQTWRKRLSALLSSHRGVIIN--
Arr1p1	Mycolicibacterium litorale	SAMD00153207	WP_134052235.1	G6N30_RS09655	doricum	----------------MTRPFEIHESGGYLHGTKADLAVGDLLVPGRPSNFEDGRVSNHVYVTQTLDAAVWGAELAR---GEGR-GRIYLVEPQGALEDDPNVTDKKLPGNPTRSYRTREPVKVIGEITDWVGHSPEQLQAMRDGLADLQRRGLAVIYD--
Arr1p1	Mycolicibacterium fortuitum	SAMN03464915	ALI28835.1	XA26_50400	fortuimum	-------------MTSTPKPFEVHESGALLHGTKADLEVGDYLVPGRESNYEAGRIMNHVYVTRTLDAAVWGAEMAA---GEGR-GRIYIVEPVGELEDDPNVTDKKLPGNPTHSYRTREPVKIIGEITDWVGHSPEQLQGMRDGLADLRRRGLDVIYD--
Arr1p1	Mycolicibacterium fortuitum subsp. fortuitum	SAMEA3444530	CRL52967.1	CPGR_00243	fortuimum	-------------MTSTPKPFEVHESGALLHGTKADLAVGDYLVPGRESNYEAGRIMNHVYVTRTLDAAVWGAEMAA---GEGR-GRIYIVEPIGELEDDPNVTDKKLPGNPTHSYRTREPVKIVGEITDWVEHSPEQLQGMRDGLADLRRRGLDVIYD--
Arr1p1	Mycolicibacterium boenickei	SAMD00153197	BBX88419.1	MBOE_00680	fortuimum	-------------MTNTPIPFEVHESGALLHGTKADLAVGDRLVPGRESNYQAGRIMNHVYVTRTLDAAVWGAEMAV---GEGR-GRIYIVEPEGAIEDDPNVTDKKLPGNPTRSYRTREPVKIVGEITDWVGHSPEQLQSMRDGLADLRRRGLDVIYD--
Arr3p1	Mycolicibacterium boenickei	SAMD00153197	BBX92610.1	MBOE_42590	fortuimum	-------------------MSEALDEGPFFHGTKAELRPGDLLTAGFNSNYRPEVVMNHIYFTALRDGAGLAAEVAA---LDGSTPHVYEVLPTGPFEDDPNVTDKKFPGNPTRSFRSESPLRVVREVTDWTRLTPEALQMWRDRLAAIRDDERAEIIN--
Arr1p1	Mycolicibacterium vulneris	SAMEA3138981	CDO28332.1	BN979_01113	fortuimum	-------------MTNRPIPFEVHESGALLHGTKADLAVGDRLVPGRESNYQAGRIMNHVYVTRTLDAAVWGAEMAV---GEGR-GRIYIVEPEGALEDDPNVTDKKLPGNPTHSYRTREPVKIVGEITEWVGHSPEQLQGMRDGLADLRRRGLDVIYD--
Arr3p1	Mycolicibacterium vulneris	SAMEA3138981	CDO29707.1	BN979_02505	fortuimum	-------------------MTDALDEGPFFHGTKAELRPGDLLTAGFNSNYRPEVVMNHIYFTALLDGAGLAAEVAA---LNGSTPHVYEVVPTGPFENDPNVTDKEFPGNPTRSFRSESPLRVVREVTDWTRLTPEALQMWRDRLASIRDDERAEIIN--
Arr1p1	Mycobacterium porcinum	SAMN06199452	OLP01921.1	BVU76_13080	fortuimum	-------------MTSRPIPFEVHESGALLHGTKADLAVGDRLVPGRESNYQAGRIMNHVYVTRTLDAAVWGAEMAV---GEGR-GRIYIVEPEGEIEDDPNVTDKKLPGNPTHSYRTREPVKIVGEITDWVGHSPEQLQAMRDGLADLRRRGLDVIYD--
Arr3p1	Mycobacterium porcinum	SAMN06199452	WP_075923054.1	BVU76_RS21500	fortuimum	-------------------MSEALDEGPFFHGTKAELRPGELLTAGFNSNYRPEVVMNHIYFTALRDGAGLAAEVAA---LDGSTPHVYEVIPTGPFENDPNVTDKKFPGNPTRSYRSEAPLRVVREVTDWTRLTPEALEMWRDRLASIRADERGEIIN--
Arr1p1	Mycolicibacterium conceptionense	SAMN04216919	WP_085142780.1	AWB98_RS27930	fortuimum	-------------MTTTPKPFEVHESGALLHGTKADLAVGDYLVPGRESNYEAGRIMNHVYVTRTLDAAVWGAEMAA---GEGR-GRIYIVEPEGELEDDPNVTDKKLPGNPTHSFRTREPVKIVGEITDWVGHSPEQLQGMREGLADLRRRGLDVIYD--
Arr3p1	Mycolicibacterium conceptionense	SAMN04216919	WP_065064169.1	AWB98_RS21630	fortuimum	-------------------MGEALDEGPFFHGTKADLQVGELLTAGFRSNYRPEVVMNHIYFTALRDGAGLAAELAA---GDGA-PRVYIVEPTGEFENDPNVTDKKFPGNPTRSYRSREPLRVVGEVTDWTRLTPEALQMWRDRLAAIHVDSRGEIIN--
Arr1p1	Mycolicibacterium senegalense	SAMN03744420	KLO54716.1	ABW05_10945	fortuimum	-------------MTSRPIPFEVHESGALLHGTKADLAVGDRLVPGRESNYQAGRIMNHVYVTRTLDAAVWGAEMAV---GEGR-GRIYIVEPEGEIEDDPNVTDKKLPGNPTHSYRTREPVKIVGEITDWVGHSPEQLQAMRDGLADLRRRGLDVIYD--
Arr3p1	Mycolicibacterium senegalense	SAMN03744420	WP_019347577.1	ABW05_RS23755	fortuimum	-------------------MGEALDEGPFFHGTKADLQVGELLTAGFRSNYRPEVVMNHIYFTALRDGAGLAAELAA---GDGA-PRVYIVEPTGEFENDPNVTDKKFPGNPTRSYRSREPLRVVGEVTDWTRLTPEALQMWRDRLAAIHADSRGEIIN--
Arr1p1	Mycolicibacterium farcinogenes	SAMEA3139027	WP_036389178.1	BN975_RS10565	fortuimum	-------------MTNTPKPFEVHESGALLHGTKADLAVGDYLVPGRESNYEAGRIMNHVYVTRTLDAAVWGAEMAA---GEGR-GRIYIVEPEGELEDDPNVTDKKLPGNPTHSYRTREPVKIVGEITDWVGHTPEQMQGMRDGLADLRRRGLDVIYD--
Arr3p1	Mycolicibacterium farcinogenes	SAMEA3139027	WP_036394644.1	BN975_RS27495	fortuimum	-------------------MGEALDEGPFFHGTKADLRVGELLTAGFRSNYRPDVVMNHIYFTALRDGAGLAAELAA---GGGA-PRVYIVEPTGEFENDPNVTDKKFPGNPTRSYRSREPLRVVGEVTDWTRLTPEALQMWRDRLAAIHADSRGEIIN--
Arr1p1	Mycobacterium syngnathidarum	SAMN05897976	WP_070188237.1	BKG60_RS28095	fortuimum	-------------MTSTPKPFEVHESGALLHGTKADLAVGDRLVPGRESNYQAGRIMNHVYVTRTLDAAVWGAEMAV---GEGR-GRIYIVEPEGAIEDDPNVTDKKLPGNPTRSYRTREPVKIVGEITDWVGHSPEQLQGMRDGLADLRRRGLDVIYD--
Arr1p1	Mycolicibacterium alvei	SAMD00153173	WP_163664463.1	G6N44_RS12750	fortuimum	-------------MTNRPTPFEVHESGALLHGTKADLAVGDYLMPGRESNYEAGRIMNHVYVTRTLDAAVWGAEMAV---GEGR-GRIYIVEPEGALEDDPNVTDKKLPGNPTRSYRTREPVRVVGEITDWVGHSPEQLQGMRDTLADLRRRGLDVIYD--
Arr1p2	Mycolicibacterium alvei	SAMD00153173	WP_163668974.1	G6N44_RS25870	fortuimum	-------------MSDMTERFVVHESGAYLHGTKADLREGDLLVPGCPSNYEAGRVSNHVYVTRALDAAVLAAELAL---GEGP-GRVYMVEPLGAVEDDPNVTDKKFPGNPTHSYRSREPVKVVGEITDWIGHPPEYLQAFREGLAELRRKGLAVMYD--
Arr3p1	Mycolicibacterium alvei	SAMD00153173	WP_163668399.1	G6N44_RS24105	fortuimum	-------------------MGGVLDDGPFFHGTKAELRVGDLLTAGFRSNYRPEIVMNHIYFTALRDGAGLAAELAA---GDGA-PRVYAVEPTGRFENDPNVTDKKFPGNPTRSYRSTEPLRIVGEVTDWTRLTPDALQTWRARLAEIHAE-RGEIIN--
Arr1p1	Mycobacterium peregrinum	SAMEA3534845	WP_055111518.1	BN2643_RS02900	fortuimum	-------------MTNTPTPFEVHESGALLHGTKADLVVGDYLVPGRESNYEAGRIMNHVYVTRTLDAAVWGAEMAA---GEGP-GRIYIVEPEGALEDDPNVTDKKLPGNPTCSYRTREPVRIVGELTDWVGHSPEQLQGMRDGLADLRRRGLDVIYD--
Arr3p1	Mycobacterium peregrinum	SAMEA3534845	WP_055116656.1	BN2643_RS23350	fortuimum	-------------------MDEVLDDGPFFHGTKADLQVGDHLTAGFRSNYRPEVVMNHIYFTALRDGAGLAAELAA---GDGT-PRVYAVEPTGEFENDPNVTDKKFPGNPTRSYRTKEPLRIVGEVTDWTRLTPEALQMWRDRLAAIHADSRGEIIN--
Arr1p1	Mycolicibacterium septicum	SAMEA2272699	WP_044519196.1	TX88_RS08015	fortuimum	-------------MTSTPKPFEVHESGALLHGTKADLAVGDCLVPGRESNYEAGRIMNHVYVTRTLDAAVWGAEMAV---GEGR-GRIYVVEPEGEIEDDPNVTDKKLPGNPTCSYRTREPVRIVGEITDWVGHSPEQLQGMRDGLADLRRRGLDVIYD--
Arr3p1	Mycolicibacterium septicum	SAMEA2272699	WP_044518600.1	TX88_RS18175	fortuimum	-------------------MGEVLDEGPFFHGTKAELRPGEYLTAGFNSNYRPEVVMNHIYFTALRDGAGLAAEVAA---LDGATPHVYEVVPTGPFENDPNVTDKKFPGNPTRSFRSEAPLRVVREVTDWTRLTPDSLQMWRDRLTSIRADERGEIIN--
Arr1p1	Mycolicibacterium setense	SAMN04691993	WP_064871634.1	A5761_RS05385	fortuimum	-------------MSSTPKPFEVHESGALLHGTKADLAVGDRLVPGRESNYQAGRIMNHVYVTRTLDAAVWGAEMAV---GEGR-GRIYIVEPEGALEDDPNVTDKKLPGNPTHSYRTREPVKIVGEITDWVGHSPEQLQGMRDTLADLRRQGLDVIYD--
Arr1p1	Mycolicibacterium setense	SAMN01174788	WP_039378563.1	QQ25_RS06900	fortuimum	-------------MTSTPKPFEVHESGPLLHGTKADLAVGDRLVPGRESNYQAGRIMNHVYVTRTLDAAVWGAEMAV---GEGR-GRIYIVEPEGALEDDPNVTDKKLPGNPTHSYRTREPVKIVGEITDWVGHSPEQLQGMRDTLADLRRQGLDVIYD--
Arr1p1	Mycolicibacterium neworleansense	SAMEA3481574	WP_090515222.1	BN2156_RS15495	fortuimum	-------------MTSTPKPFEVHESGALLHGTKADLAVGEYLVPGRESNYEAGRIMNHVYVTRTLDAAVWGAEMAA---GEEP-GRIYIVEPEGVLEDDPNVTDKKLPGNPTHSYRTREPVKIVGEITDWVGHTPEQLQAMRDGLADLRRQGLDVIYD--
Arr1p1	Mycolicibacterium houstonense	SAMEA3913388	WP_066901633.1	BN4332_RS22115	fortuimum	-------------MTSTPKPFEVHESGALLHGTRADLAVGDYLVPGRESNYEAGRIMNHVYVTRTLDAAVWGAEMAA---GEGR-GRIYIVEPEGALEDDPNVTDKKLPGNPTHSYRTREPVKIVGELTDWVGHSPEQLQAMRDTLADLRRQGLDVIYD--
Arr1p1	Mycolicibacterium mageritense	SAMD00153174	BBX37193.1	MMAGJ_64750	mageritense	----------------MTKPFEVHESGALLHGTKADLSVGDLLVPGQQSNYEAGRISNHVYVTHTLDAAVWGAELAK---GDGR-GRIYIVEPLGALEDDPNVTDKKFPGNPTRSYRTREPVRIVGEITDWVGHTPEQLQAMRDGLADLARRGLAVIYD--
Arr1p1	Mycobacterium sp. UM_WWY	SAMN02471848	WP_029371463.1	N419_RS0125540	mageritense	-------------MTSTPKPFEVHPSGAYLHGTKADLAVGDRLVPGRESNYEAGRIMNHVYVTQTLDAAVWGAELAV---GKGR-GRIYIVEPEGPLEDDPNVTDKKLPGNPTRSYRTREPVRIVGEITDWEGHSPEQLQAMRDGLADLRRRGLDVIYD--
Arr3p1	Mycobacterium sp. UM_WWY	SAMN02471848	WP_029366408.1	N419_RS0102345	mageritense	-------------------MAEPLDDGPFFHGTKADLRVGDHLTAGFRSNYRPEIVMNHIYFTALRDGAGLAAELAP---GDGE-PRVYVVEPTGEFENDPNVTDKKFPGNPTRSYRSSAPLRIVGEVTDWTRLTPEALQMWRDRLAAIHADSRGEIIN--
Arr1p1	Mycolicibacterium brisbanense	SAMD00041172	GAS88697.1	RMCB_2793	mageritense	-------------MTSTPKPFEVHPSGAYLHGTKADLAVGDRLVPGRESNYEAGRIMNHVYVTQTLDAAVWGAELAV---GDGP-GRIYIVEPEGPLEDDPNVTDKKLPGNPTRSYRTREPVKIVGEVTDWVGHSPEQLHAMREGLADLRRRGLDVIYD--
Arr3p1	Mycolicibacterium brisbanense	SAMD00041172	WP_062830627.1	RMCB_RS23015	mageritense	-------------------MAEPLDDGPFFHGTKADLQVGDHLTAGFRSNYRPEIVMNHIYFTALRDGAGLAAELAP---GDGE-PRVYVVEPTGEFENDPNVTDKKFPGNPTRSYRSSAPLRIVGEVTDWTRLTPEALQMWRDRLAAIHADSRGEIIN--
Arr1p1	Mycobacterium aquaticum	SAMN06064228	WP_083161775.1	BST13_RS06365	mageritense	-------------MTSTPKPFEVHPSGAYLHGTKADLAVGDRLVPGRESNYEAGRIMNHVYVTQTLDAAVWGAELAV---GKGR-GRIYIVEPEGPLEDDPNVTDKKLPGNPTRSYRTREPVRIVGEITDWGDEVSRHLA-----------------VE--
Arr3p2	Mycobacterium aquaticum	SAMN06064228	WP_083160465.1	BST13_RS03010	mageritense	-------------------MSQSLDEGPFFHGTTAELNVGELLTAGRRSNYRPEIVMNHIYFTALVDGAGLAAEIAAEIAEGHRLPRVYQVEPTGEFENDPNVTDKKFPGNPTRSYRSTAPLRIVREVTEWTRLTPEQLQMWRERLSALRSSERGEIIN--
Arr1p1	Mycobacterium dioxanotrophicus	SAMN06134492	WP_087074412.1	BTO20_RS06655	mageritense	-------------MTSTPKPFEVHPSGAYLHGTKADLAVGDRLVPGRESNYEAGRIMNHVYVTQTLDAAAWGAELAV---GKGR-GRIYIVEPEGPLEDDPNVTDKKLPGNPTRSYRTREPVRIVGEITDWEGHSPEQLQAMRDGLADLRRRGLDVIYD--
Arr3p2	Mycobacterium dioxanotrophicus	SAMN06134492	WP_087080648.1	BTO20_RS34175	mageritense	-------------------MSNSLDEGPFFHGTTAELNVGEFFTAGRRSNYRPEIVMNHIYFTALVDGAGLAAEIAAELAEGHPRPRVYQVEPTGEFENDPNVTDKKFPGNPTRSYRSTAPLRIVGEITEWTRLTPEQLQTWRERLSALLSSEGGEIIN--
Arr1p1	Mycolicibacterium goodii	SAMN03839023	WP_049749195.1	AFA91_RS32530	smegmatis	-------------MANPPKPFEVHESGAYLHGTKADLKVGDRLVPGRESNFEAGRIMNHVYVTQTLDAAVWGAELAA---GQGR-GRIYLVEPEGELEDDPNVTDKKLPGNPTRSYRTRQPVRIVGELTDWVGHPPEQIAAMREGLEELRRQGLAVIYD--
Arr1p1	Mycolicibacterium goodii	SAMN07828250	WP_073677582.1	CSX11_RS30790	smegmatis	-------------MANPPKPFEVHSSGAYLHGTKADLAVGDRLVPGRESNYEPGRIMNHVYVTQTLDAAVWGAELAA---GEGR-GRIYIVEPEGPLEDDPNVTDKKLPGNPTRSYRTREPVRIVGELTDWVGHTPSQIAAMREGLESLRRQGLAVIYD--
Arr1p1	Mycolicibacterium smegmatis	SAMN02603982	ABK71231.1	MSMEG_1221	smegmatis	-------------MANPPKPFEVHESGAYLHGTKAELKVGDRLVPGRESNFEAGRIMNHVYITQTLDAAVWGAELAA---GEGR-GRIYIVEPEGAIEDDPNVTDKKLPGNPTRSYRTREPVWIVGELTDWVGHPPEQLAAMRQGLEELRRKGLAVIYD--
Arr1p1	Mycolicibacterium sp. NCC-Tsukiji	SAMD00117553	WP_061002557.1	NCCNTM_RS16550	aubagnense	-------------MTNTPKPFELHESGALLHGTKADLAIGDLLVPGRASNYEEGRVSNHVYVTRTLDAAAWGAELAA---GDGQ-GRIYLVEPVGELEDDPNVTDKKLPGNPTHSYRTREPVRVVGELTDWAGHSPEQIQAMRDGLADLQRRGLAVIYD--
Arr1p1	Mycolicibacterium phocaicum	SAMD00153196	WP_138250532.1	G6N46_RS23610	aubagnense	-------------MTNTPKPFELHESGALLHGTKADLAIGDLLVPGRASNYEEGRVSNHVYVTRTLDAAAWGAELAA---GDGR-GRIYLVEPVGELEDDPNVTDKKLPGNPTHSYRTREPVRVVGELTDWVGHSPEQIQVMRDGLADLQRRGLAVIYD--
Arr1p1	Mycolicibacterium mucogenicum	SAMN08339096	WP_020101302.1	C1S78_RS23405	aubagnense	-------------MTNTPKPFELHESGALLHGTRADLAIGDLLVPGRASNYEEGRVSNHVYVTRTLDAAAWGAELAA---GDGR-CRIYFVEPLGELEDDPNVTDKKLPGNPTHSFRTREPVRVVGELTDWVGHSPEQLQAMRDGLADLQRRGLAVIYD--
Arr3p1	Mycolicibacterium mucogenicum	SAMN08339096	WP_029121577.1	C1S78_RS05470	aubagnense	-------------------MAAPLDDGPFFHGTKADLQVGELLTAGFRSNYRPEIVMNHIYFTALRDGAGLAAELAA---GDGE-PRVYAVEPTGEFENDPNVTDKKFPGNPTRSYRSTAPLRIVSEVTDWRRLTPEELQMWRDRLAAVHPDNRGEIIN--
Arr3p1	Mycolicibacterium aubagnense	SAMD00153195	WP_138228884.1	G6N59_RS21645	aubagnense	-------------------MAEPLDDGPFFHGTKAELQVGNHLTAGFRSNYRPEIVMNHIYFTALRDGAGLAAELAA---GDGA-PRVYEVEPTGEFENDPNVTDKKFPGNPTRSYRSTEPLRIVREVTDWTRLTPEALQTWRDRLAAIHADNRGEIIN--
Arr1p1	Mycolicibacterium llatzerense	SAMN04004267	WP_043401541.1	BMI94_RS02940	aubagnense	-------------MTNTPKPFELHESGALLHGTRADLAIGDLLVPGRASNYEEGRVSNHVYVTRTLDAAAWGAELAA---GDGR-CRIYLVEPVGELEDDPNVTDKKLPGNPTHSFRTREPVRVVGELTDWVGHSPEQLQAMRDGLADLQRRGLAVIYD--
Arr1p2	Mycolicibacterium diernhoferi	SAMN06034711	WP_073855751.1	BRW64_RS07175	frederiksbergense	-------------MADTPERFVVHESGAYLHGTKADLSVGDLLVPGRLSNYQQGRISNHVYMTKVLDGAVLAAELAV---GPGR-ERVYIVEPQGPVEDDPNVTDKKFPGNPTHSYRSAGPVRVVGEITDWTGHSPEYLEKFRAGLEELRRKGLDVIYD--
Arr1p1	Mycolicibacterium cosmeticum	SAMEA3138996	[pseudo=true	BN977_RS14515	frederiksbergense	"-------------MNSTPKPFEVHESGAYLHGTKADLAVGDRLVPGHRSNYDQARVMNHVYVTQTLDAAVWGAELAA---GEGR-CRIYIVEPEGELEDDPNVTDKKLPGNPTRSYRTRQPVKIIGSPTGW-GIRPNSFK--RCVMAWPTFGGVDSMSSTT"
Arr1p1	Mycolicibacterium hodleri	SAMN10176386	WP_142553363.1	D8S82_RS17855	arabiense	-------------MPSSPKPFERHESGAFLHGTKAALEIGDLLVPGRYSNYEEGRVMNHVYVTKTLDAAVWGAEFAK---GDGR-GRIYLVEPEGAVEDDPNVTDKKLPGNPTLSYRTREPVRIVGELTDWRGHSEEQLQAMRDGLADLRRRGLDVIYD--
Arr1p1	Mycolicibacterium arabiense	SAMD00153213	WP_163919837.1	G6N61_RS18510	arabiense	------------MEVVVTKPFEVHESGAFLHGTKADLSIGDLLVPGRPSNYQPGRLMNNVYVTRTLDAAVWGAEFAV---GDGP-CRIYVVEPLGAIEDDPNVTDKKLPGNPTQSFRTREPVRIVGEITDWQGHSEEQLQAMRDGLADLRRRGLDVIYD--
Arr3p1	Mycolicibacterium hodleri	SAMN10176386	WP_142551251.1	D8S82_RS06295	arabiense	-------------------MSDVPDDGPFFHGTKAELRPGDHLTAGFSSNYRPEVVMNHVYFTALRDGAGLAAEVAA---LDGSTPHVYEVVPTGPFENDPNVTDKKFPGNPTLSFRSRAPLRVVREVADWTRLSPDDLQLWRDRLSAIRADERGEIIN--
Arr3p2	Mycolicibacterium arabiense	SAMD00153213	WP_163919952.1	G6N61_RS19135	arabiense	-------------------MSDALDEGPFFHGTIAQLRVGDFLTAGHRSNYRPEIVMNHVYFTALVDGAGLAAEIAAELTKGEAVPRVYEVAPTGEFENDPNVTDKKFVGNPTRSYRTTAPLRIVREITEWKRLTPEQLQAWRERLSVLLSSEGGEIVN--
Arr1p1	Mycolicibacterium sediminis	SAMD00153209	WP_163799639.1	G6N64_RS21650	arabiense	----------------MPTPFEVHPSGAFLHGTKADLSVGDLLVPGRPSNFEEGRIMNHVYVTQTLDAAAWGAEMAR---GEGR-GRIYVVEPLGEVEDDPNVTDKKMPGNPTRSFRTREPVRIVGELEDWDGHSVDELATMHETLDHLRRQGLAVIYD--
Arr1p1	Mycobacterium grossiae	SAMN12660232	WP_083298062.1	FZ046_RS07075	arabiense	-------------MGQRPIPFEVHESGAYLHGTRADLAVGDLLVPGRFSNFQPGRVMNHVYVTQTLDAAAWGAELAA---GDGP-CRIFVVEPLGALEDDPNVTDKKLPGNPTRSYRTREPVRIVGELADWTGHTAEQIEAMLAGLADLRRRGLDVIYD--
Arr1p2	Mycobacterium grossiae	SAMN12660232	WP_070352131.1	FZ046_RS12760	arabiense	-------------MADTPERFQVHESGAYFHGTKADLRIGDYLEPGHASNYRPGHVANHVYMTKVLDGAVLAAEMAV---GEGR-CRVYVVEPGDDLEDDPNVTDKKFPGNPTHSYRSRLPVKIVGEVTDWVGHSPEYLAAFRAGLDAIRRTGTAVLYD--
Arr1p1	Mycobacterium sp. AT1	SAMN06349362	WP_079921132.1	B1790_RS00265	arabiense	-------------MPSSPKPFERHESGAFLHGTKAALEIGDLLVPGRYSNYEEGRVMNHVYVTKTLDAAVWGAEFAK---GDGR-GRIYLVEPEGAVEDDPNVTDKKLPGNPTLSYRTREPVRIVGELTEWQGHTGEQLQAMRDGLADLRRRGLDVIYD--
Arr3p1	Mycobacterium sp. AT1	SAMN06349362	WP_079921187.1	B1790_RS00570	arabiense	-------------------MSDVPDGGPFFHGTKAELRPGDHLTAGFTSNYRPEVVMNHVYFTALRDGAGLAAEVAA---LDGSTPRVYEVVPTGPFEDDPNVTDKKFPGNPTRSFRSRAPLRVVREVADWRRLSPDDLQLWRDRLSAIRADGRGEIIN--
Arr3p2	Mycolicibacterium madagascariense	SAMD00153188	WP_163730947.1	G6N60_RS00500	arabiense	-------------------MSKVLDDGPFFHGTTADLRVGELLTAGRRSNYRPEIVMNHVYFTALVDGAGLAAELAAELAEDHPLPRVYQVQPTGEFEDDPNVTDKKFPGNPTRSYRSTAPLRIVEEITEWTRLSPEQLQTWRDRLSALLSDERGDIIN--
Arr3p2	Mycolicibacterium brumae DSM 44177	SAMN10734566	WP_090587699.1	BN3965_RS06505	fallax	-------------------MSEALEAGPFFHGTIANLREGELLTAGRPSNYRPEIVMNHIYFTARVDGAGLAAEIAAELADGDPVPRVYQVEPTGAFEDDPNVTDKKFPGNPTRSFRSVAPLRVLAEITEWTRLTPEQLQEWRERLTNLLADERAEIIN--
Arr3p2	Mycolicibacterium insubricum	SAMD00153202	WP_083030130.1	G6N16_RS02955	fallax	-------------------MSEALDEGPFFHGTIANLGVGEFLTAGRPSNYRPAIVMNHIYFTARVDGAGLAAEIAAELAPGDTVPRVYQVEPTGAFENDPNVTDKKFPGNPTRSYRSDAPLRIVGEITEWTRLRPEELQSWRERLSELLAGERGVIIN--
Arr1p2	Mycolicibacterium chitae	SAMEA4364211	WP_126336001.1	G6N52_RS05245	fallax	-------------MTEQSEFYRVHESGAFLHGTKADLRVGDLLVPGRPSNYEEGRIANHIYMTKVLAAAVLAAEFAA---GPGR-ERVYVVEPQGDVEDDPNVTDKKAPGNPTHSYRSREPVTVVGEITDWVGHSPEFLQDFRDRLEDLRRQGLAVIYD--
Arr3p2	Mycobacterium palauense	SAMN07606484	WP_099023723.1	CSR00_RS17655	fallax	-------------------MSGPLDEGPFFHGTIADMTVGEFLTAGRPSNYRPEIVMNHIYFTALVDGAGLAAEIAAELATDAAVPRVYRVEPTGAFENDPNVTDKKFPGNPTRSYRSSAPLRILGEITEWTRLTPEQIQTWRERLAALLSSDRGVIIN--
Arr1p1	Mycolicibacterium murale	SAMD00153185	GFG59059.1	MMUR_31950	fallax	MGSAERQWLWMRGCEAVPTPFEVHESGAYLHGTKAELAVGDLLVPGRESNYEPGRIMNHIYLTQTLDAAVWGAELAP---GDGR-GHIYLVEPLGPIEDDPNVTDKKLPGNPTRSYRSRQPVRIVGEITDWEGHSAQQLQAMRDGLAELRRRGEAVIYD--
Arr1p1	Mycolicibacterium tokaiense	SAMD00153164	BBY89576.1	MTOK_53580	fallax	MGSAERQWLWMRGCEAVPTPFEVHESGAYLHGTKAELAVGDLLVPGRESNYEPGRIMNHIYLTQTLDAAVWGAELAP---GDGR-GHIYLVEPLGPIEDDPNVTDKKLPGNPTRSYRSRQPVRIVGEITDWEGHSAQQLQAMRDGLAELRRRGEAVIYD--
Arr3p1	Mycobacterium sp. EPa45	SAMN03758429	WP_047332854.1	AB431_RS28985	aichiense	-------------------MGEVLDEGPFFHGTKAELRPGDLLRPGFNSNYRPEVVMNHIYFTALRDGAGLAAELAA---LDGSTPHVYEVEPTGSFENDPNVTDKKFPGNPTRSFRSRAPLRVVREVTDWTRLTPEALQTWRDRLAELRADERGEIIN--
Arr1p3	Mycobacteroides chelonae	SAMN02630629	WP_046252433.1	BB28_RS02775	abscessus	--------------MTMPNFFEAHESGAYFHGTKADLEIGDLLTPGHLSNYEEGRVMNHVYVTRTLIGAGLAAIMAK---GEGR-GHVYIVEPEGTLEDDPNVTDKKFPGNPTHSYRSREPVRIVGEVEDWVGPPPEFMEKFLAGLDDLQRKGNAVIYD--
Arr1p3	Mycobacterium stephanolepidis	SAMD00081530	BAX95890.1	MSTE_00549	abscessus	--------------MTMPNFFEAHASGAYFHGTKADLEIGDLLTPGHLSNYEEGRIMNHVYVTRTLVGAGLAAIMAK---GEGR-GHVYIVEPEGTLEDDPNVTDKKFPGNPTHSYRTREPVRIVGEVEDWEGPPPEFMENFRAGLANLQRTGNAVIYD--
Arr1p3	Mycobacteroides salmoniphilum	SAMN07807803	WP_078331277.1	DSM43276_RS02530	abscessus	--------------MTMPNFFEAHESGAYFHGTKANLQVGDLLTPGHLSNYEEGRIMNHVYVTKTLIGAGLAAMMAK---GEGR-GHVYIVEPEGSLEDDPNVTDKKFPGNPTHSYRTREPVRIVGEVVDWVGPPPEFMETFRAGLVDLQRKGNAIIYD--
Arr1p3	Mycobacteroides salmoniphilum	SAMN05186785	WP_078324663.1	B4387_RS08645	abscessus	--------------MTMPKFFEAHESGSYFHGTKADLQVGDLLTPGHLSNYEAGRIMNHVYVTKTLIGAGLAAMMAK---GEGR-GHVYIVEPEGPLEDDPNVTDKKFPGNPTHSYRTREPVRIVGEVMDWVGPPPEFMETFRAGLVDLQRKGNAVIYD--
Arr1p3	Mycobacteroides saopaulense	SAMN03225541	WP_083017661.1	MYCSP_RS02560	abscessus	--------------MTMPNFFEAHESGAYFHGTKADLKIGDLLTAGHLSNYEEGRIMNHVYVTRTLIGAGLAAMMAK---GEGR-GHVYIVEPEGTLEDDPNVTDKKFPGNPTHSYRTREPVRIVGEVTDWVGPPPEFMETFRAGLADLQRKGNAVIYD--
Arr1p3	Mycobacterium franklinii	SAMN05186797	WP_078334326.1	B4393_RS12055	abscessus	--------------MTMPDFFEAHESGAYFHGTKADLEVGDLLTPGHLSNYEEGRIMNHVYVTKTLVGAGLAAIMAK---GEGR-GHVYIVEPEGTLEDDPNVTDKKFPGNPTHSYRSREPVRIVGEVMDWVGPPPEFMETFRAGLADLRREGNAVIYD--
Arr1p3	Mycobacteroides immunogenum	SAMN03733495	WP_043079767.1	ABG82_RS03580	abscessus	--------------MTIPDFFEAHESGAYFHGTKADLAIGDLLTPGHLSNYEEGRVMNHIYVTRTLIGAGLAAMMAK---GEGR-GHVYIVEPEGTLEDDPNVTDKKFPGNPTHSYRSREPVRIVGEVLDWEGPPPEFMETFRAGLSDLKREGNAVIYD--
Arr1p3	Mycobacteroides massiliense	SAMN02604144	WP_005064798.1	MYCMA_RS20165	abscessus	--------------MTMPNFFEAHESGAYFHGTKADLAIGDLLTPGHLSNYEEGRVMNHIYVTKTLVGAGLAAMMAK---GEGR-GHVYIVEPEGTLEDDPNVTDKKFPGNPTHSYRSREPVRIVGEVLDWEGPPPEFMETFRAGLADLKRKGNAVIYD--
Arr1p3	Mycobacteroides abscessus	SAMEA3138276	CAM60689.1	MAB_0591	abscessus	--------------MTMPNFFEAHESGAYFHGTKADLAIGDLLTPGHLSNYEEGRVMNHIYVTKTLVGAGLAAMMAK---GEGR-GHVYIVEPEGTLEDDPNVTDKKFPGNPTHSYRSREPVRIVGEVLDWEGPPPEFMETFRAGLADLKRKGNAVIYD--
