# Supplementary material for: A macroevolution-inspired approach to reveal novel antibiotic resistance mechanisms
Source: eLife. 2026 Jun 8;13:RP101940. doi: 10.7554/eLife.101940 (PMC13246000; doi:10.7554/eLife.101940)
Supplement: Supplementary file 5. [file elife-101940-supp5.csv]

((asiat_WP-099051149.1:69.28825175971724,(basil_VDM89600.1:52.036745697958395,(sherr_ORW76080.1:52.66013828044136,(((ulcer_ABL05093.1:22.49993699596775,ulcerS_WP-012395191.1:18.50006300403225):1.0839097069912285,Mmarin_MMARE11-RS17195:26.41609029300877):29.359165592119098,(mager_CDO26135.1:48.45428001359105,((flore_ORV54229.1:39.314883003632225,(tripl_CDO89584.1:40.59783586502075,(genav_WP-025737…
